# Supplementary material for: AI662270/GRP94 axis couples the unfolded protein response to mitochondrial dynamics during acute myocardial infarction
Source: JCI Insight. 2025 Oct 8;10(19):e188904. doi: 10.1172/jci.insight.188904 (PMC12513489; doi:10.1172/jci.insight.188904)
Supplement: Supporting data values [file jciinsight-10-188904-s011.xlsx]

## Sheet: Fig.1B
Gene name	Sham			MI 1D			MI 3D			MI 7D
Ddit3	1	0.892354	1.05487	0.736589	0.820354	0.752193	0.712045	0.794316	0.853027	0.685103	0.863456	0.807891
Ppp1r15a	1	1.03158	0.943265	0.864937	0.812467	0.740123	1.03152	0.662437	0.753208	0.912345	0.786285	0.824567
Atf6	1	1.05789	1.09536	1.06149	1.17048	1.08236	1.19046	1.07252	1.13043	0.928123	0.805456	0.829539
Atf4	1	1.35874	1.17026	1.03958	1.12341	1.43024	1.12035	1.0622	1.29054	1.09001	0.947654	0.826361
Atf3	1	0.936548	1.18739	0.952873	1.23042	1.3725	1.04124	1.31062	1.26093	0.794567	0.84589	0.893456
Ern2	1	0.945837	1.08165	1.03747	1.07235	1.41204	1.05038	1.26075	1.3705	1.02912	1.39234	1.60772
Hspa5	1	1.26396	0.934872	2.19568	1.91203	2.31025	1.77044	1.72055	2.09027	1.02568	0.931234	1.14857
Canx	1	1.03875	1.05137	1.31958	1.39012	1.52035	1.17065	1.26042	1.31038	0.787123	0.724567	0.876365
Ero1l	1	1.16749	1.03659	1.19326	1.36245	1.53025	1.21095	1.39057	1.23086	1.12346	0.949012	0.982417
Xbp1	1	0.928736	0.869547	1.62148	1.86025	2.11036	1.69025	1.84036	1.93072	1.21568	1.14629	1.04012
Erp44	1	1.09369	1.14596	1.47839	1.65204	1.83024	1.36017	1.53049	1.86036	1.2389	0.966234	0.954567
Hsp90b1	1	1.03695	0.927483	1.61358	1.77036	1.98012	1.56028	1.61074	1.89065	0.93189	0.875123	1.02346
Calr	1	0.972846	1.04579	1.41639	1.53048	1.66025	1.12095	1.23063	1.22042	1.01789	0.892345	0.919678
Edem1	1	0.779538	1.14874	1.21496	1.31025	1.26036	1.35027	1.53019	1.82054	1.41457	1.56354	1.32512
Dnajc3	1	1.06735	0.856972	1.17367	1.26012	1.39025	1.19074	1.37062	1.4504	1.13646	1.07279	1.1189
Pdia3	1	0.948726	1.03159	1.21957	1.57025	1.69036	1.19058	1.42094	1.55022	1.10568	1.24163	1.17346
Pdia4	1	1.02369	0.917483	1.33587	1.58036	1.82047	1.35046	1.67039	1.83093	1.06912	1.16415	1.23179
																.

## Sheet: Fig.1D
GRP94 densitometry
Animal #		GRP94	Total protein	GRP94/Total	Foldchange
302	CON	15735.2	56835.1	0.276857	1
303	CON	23367.4	52347.7	0.446388	1.61234
304	CON	21881.5	54124	0.404284	0.905678
305	CON	26737.5	56789.6	0.470816	1.16457
306	CON	38280.4	58912.3	0.649785	1.38012
307	CON	44986.9	55678.2	0.80798	1.24346
402	MI	32064.7	60212.9	0.532522	1.92346
404	MI	39635.5	59345.7	0.667874	2.41235
407	MI	26996.7	51987.3	0.519294	1.87568
409	MI	36455	57890.1	0.629727	2.27456
411	MI	45824.3	61456.8	0.745635	2.69322
412	MI	28858.8	53567.9	0.538733	1.94589
		CON	MI
		1	1.92
		1.61	2.41
		0.91	1.88
		1.16	2.27
		1.38	2.69
		1.24	1.95

## Sheet: Fig.1E
There are 6 experimental groups and 4 mice in each group. For each mouse heart, we generated 5 slices. The myocardial infarct sizes were calculated in each heart slices. We use GraphPad Prism Version 8 to analyze the data and make statistical charts in the manuscript.Each cell represents the mean value of myocardial infarct size calculated from 5 heart slices of one mouse.
infarction size (%)
Animal #	CON
305	0
306	0
307	0
308	0
	MI
413	29.74
415	26.18
416	24.71
420	28.38
	MI+Si-NC
502	30.17
504	28.52
515	25.33
513	28.16
	MI+Si-GRP94
602	40.27
605	31.63
609	33.05
610	39.85
	MI+Ad-Glb1
705	29.84
709	22.79
717	26.12
711	27.66
	MI+Ad-GRP94
808	17.82
802	13.65
805	13.17
811	10.38
	CON	MI	MI+Si-NC	MI+Si-Grp94	MI+b-gal	MI+Ad-Grp94
	0	29.74	30.17	40.27	29.84	17.82
	0	26.18	28.52	31.63	22.79	13.65
	0	24.71	25.33	33.05	26.12	13.17
	0	28.38	28.16	39.85	27.66	10.38

## Sheet: Fig.1F
There are 6 experimental groups and 6 mice in each group. The Left Ventricular Ejection Fraction was measured from each mouse. We use GraphPad Prism Version 8 to analyze the data and make statistical charts in the manuscript. Each cell represents the Left Ventricular Ejection Fraction measured from one mouse.
Animal #	CON
309	69.1301
310	66.3702
311	74.3901
312	78.1705
313	79.2606
314	66.0203
	MI
421	31.7204
423	31.2906
424	35.7407
427	39.3309
428	45.0307
429	30.1208
	MI+Si-NC
514	28.1105
516	27.2109
519	29.6403
521	39.1407
522	43.151
523	27.0106
	MI+Si-GRP94
613	16.1506
615	14.3307
617	16.541
619	20.5109
620	25.1504
621	17.2208
	MI+Ad-Glb1
713	30.2708
714	27.3005
716	23.6006
717	39.2802
720	44.3902
721	26.1403
	MI+Ad-GRP94
813	47.93
816	39.6708
817	50.1403
819	51.8204
820	59.4407
821	44.2705
		LVEF(%)
		CON	MI	MI+Si-NC	MI+Si-Grp94	MI+b-gal	MI+Ad-Grp94
		69.1301	31.7204	28.1105	16.1506	30.2708	47.93
		66.3702	31.2906	27.2109	14.3307	27.3005	39.6708
		74.3901	35.7407	29.6403	16.541	23.6006	50.1403
		78.1705	39.3309	39.1407	20.5109	39.2802	51.8204
		79.2606	45.0307	43.151	25.1504	44.3902	59.4407
		66.0203	30.1208	27.0106	17.2208	26.1403	44.2705

## Sheet: Fig.1G
There are 6 experimental groups and 6 mice in each group. The Left Ventricular Ejection Fraction was measured from each mouse. We use GraphPad Prism Version 8 to analyze the data and make statistical charts in the manuscript. Each cell represents the Left ventricular fractional shortening measured from one mouse.
Animal #	CON
309	37.6025
310	33.2857
311	39.1572
312	42.4732
313	47.387
314	31.6275
	MI
421	25.1436
423	20.5529
424	20.7536
427	26.6374
428	28.1748
429	17.7469
	MI+Si-NC
514	22.3517
516	17.2864
519	21.749
521	23.2965
522	25.4722
523	19.5413
	MI+Si-GRP94
613	16.2689
615	10.4638
617	12.1464
619	12.6388
620	17.7398
621	9.07564
	MI+Ad-Glb1
713	24.1673
714	21.6594
716	18.6627
717	24.9756
720	26.1736
721	19.6178
	MI+Ad-GRP94
813	31.5442
816	27.3719
817	28.5896
819	33.9373
820	36.0785
821	25.4637
		FS(%)
		CON	MI	MI+Si-NC	MI+Si-GRP94	MI+b-gal	MI+Ad-GRP94
		37.6025	25.1436	22.3517	16.2689	24.1673	31.5442
		33.2857	20.5529	17.2864	10.4638	21.6594	27.3719
		39.1572	20.7536	21.749	12.1464	18.6627	28.5896
		42.4732	26.6374	23.2965	12.6388	24.9756	33.9373
		47.387	28.1748	25.4722	17.7398	26.1736	36.0785
		31.6275	17.7469	19.5413	9.07564	19.6178	25.4637

## Sheet: Fig.2A
Cardiomyocytes
H2O2 DOSE (mM)	0	50	100	200	400
replication 1	1	0.935216	1.51704	2.36948	3.38517
replication 2	0.824956	1.17294	1.70936	2.5271	3.14568
replication 3	0.785392	1.68745	1.83491	2.72619	3.61248
replication 4	1.34907	1.32915	1.91573	2.84731	3.78915
					.

## Sheet: Fig.2B
Cardiomyocytes
Time of H2O2 treatment (hour)	0	3	6	12	24
replication 1	1	1.12594	1.68521	2.13967	2.40932
replication 2	1.12035	0.965728	1.32915	1.72095	1.91057
replication 3	0.759364	1.08933	1.55948	1.91063	2.14951
replication 4	1.12562	1.35917	2.05937	2.56932	2.93049

## Sheet: Fig.2C
Cardiomyocytes apoptosis
	CON	H2O2
			Si-NC	Si-GRP94	Ad-Glb1	Ad-GRP94
sample 1	2.16037	14.7306	2.79049	21.6309	4.16015	7.11033
sample 2	2.91068	16.1703	2.64093	22.9207	3.97048	8.16076
sample 3	3.5202	18.9503	4.73062	26.1709	6.14096	9.72014
sample 4	4.23057	19.7604	6.16036	27.6103	6.83017	11.1708
								.

## Sheet: Fig.2D
The cells were stained with MitoTracker and then the ratios of cells with ﬁlamentous-network, intermediate, or completely fragmented mitochondrial structures were calculated. At least 50 cells were counted from different optical ﬁelds of each sample.
		Tubular				Short Tubes				Fragmented
		sample 1	sample 2	sample 3	sample 4	sample 1	sample 2	sample 3	sample 4	sample 1	sample 2	sample 3	sample 4
	CON	95.123	93.645	94.156	92.834	4.723	5.934	5.345	6.812	0.217	0.534	0.682	0.499
	Hypoxia	5.823	6.435	2.017	4.026	17.623	19.145	15.456	16.789	76.623	74.578	82.617	79.385
	Hypoxia+Si-NC	5.812	5.945	3.326	3.674	17.312	18.567	13.645	15.934	76.945	75.634	83.145	80.567
	Hypoxia+Si-Grp94	0.312	0.523	0.436	0.487	17.189	19.834	5.317	6.534	82.617	79.734	94.312	93.145
	Hypoxia+Ad-Glb1	4.425	5.612	2.438	4.016	16.523	18.576	13.902	16.148	79.123	75.945	83.756	79.912
	Hypoxa+Ad-Grp94	7.456	6.472	5.489	8.033	60.934	66.217	59.385	62.746	31.745	27.438	35.267	29.317
			.

## Sheet: Fig.2F
Total OPA1 foldchange
group	CON	H2O2	Si-NC	Si-GRP94	Ad-Glb1	Ad-GRP94
sample 1	1	0.793625	0.736498	0.812354	0.707819	0.864372
sample 2	1.21	0.845271	0.890436	0.840953	0.825719	0.940628
sample 3	0.934672	0.720385	0.710247	0.745196	0.680534	0.815963
sample 4	0.864297	0.670482	0.695318	0.710694	0.635187	0.750926
L-OPA1/S-OPA1 foldchange
group	CON	H2O2	Si-NC	Si-GRP94	Ad-Glb1	Ad-GRP94
sample 1	1	0.523496	0.547382	0.282154	0.539672	0.794615
sample 2	1.31385	0.648573	0.613824	0.356419	0.607391	0.885237
sample 3	0.892437	0.489563	0.544721	0.231957	0.466385	0.763492
sample 4	0.807156	0.425839	0.496273	0.193647	0.458216	0.704538

[truncated: 56 more sheets: Fig.3A, Fig.3B, Fig.3D, Fig.3E, Fig.3F, Fig.3G, Fig.3H, Fig.3I, Fig.4B, Fig.4E, Fig.4J, Fig.4K, Fig.5A, Fig.5B, Fig.5C, Fig.5D, Fig.5E, Fig.5F, Fig.5G, Fig.6B …]
